# Supplementary material for: Soluble TREM2 Is Elevated in Pediatric Patients with Anti-NMDAR Encephalitis
Source: J Clin Med. 2026 Jan 27;15(3):1010. doi: 10.3390/jcm15031010 (PMC12897725; doi:10.3390/jcm15031010)
Supplement: Supplementary file 1 [file jcm-15-01010-s001.zip]

Archive with 1 entries (1 files):
- jcm-3966249-supplementary.pdf
